# Supplementary material for: Spironolactone as a Potential New Treatment to Prevent Arrhythmias in Arrhythmogenic Cardiomyopathy Cell Model
Source: J Pers Med. 2023 Feb 15;13(2):335. doi: 10.3390/jpm13020335 (PMC9960914; doi:10.3390/jpm13020335)
Supplement: Supplementary file 1 [file jpm-13-00335-s001.zip]

Archive with 1 entries (1 files):
- jpm-2172457-supplementary.pdf
